# Supplementary material for: Extracellular Matrix-Specific Platelet Activation Leads to a Differential Translational Response and Protein De Novo Synthesis in Human Platelets
Source: Int J Mol Sci. 2020 Oct 31;21(21):8155. doi: 10.3390/ijms21218155 (PMC7672557; doi:10.3390/ijms21218155)
Supplement: Supplementary file 1 [file ijms-21-08155-s001.zip]

Archive with 1 entries (1 files):
- ijms-963414-supplementary.docx
